# Supplementary material for: Integrated Bioinformatics and Validation Reveal IFI27 and Its Related Molecules as Potential Identifying Genes in Liver Cirrhosis
Source: Biomolecules. 2023 Dec 21;14(1):13. doi: 10.3390/biom14010013 (PMC10813755; doi:10.3390/biom14010013)
Supplement: Supplementary file 1 [file biomolecules-14-00013-s001.zip]

Archive with 1 entries (1 files):
- biomolecules-2715541-SI.pdf
